# Supplementary material for: Radiation-Induced Esophagitis in Non-Small-Cell Lung Cancer Patients: Voxel-Based Analysis and NTCP Modeling
Source: Cancers (Basel). 2022 Apr 5;14(7):1833. doi: 10.3390/cancers14071833 (PMC8997452; doi:10.3390/cancers14071833)
Supplement: Supplementary file 1 [file cancers-14-01833-s001.zip]

Archive with 1 entries (1 files):
- cancers-1648741-supplementary.pdf
